# Supplementary material for: Control of Gene Expression by RNA Binding Protein Action on Alternative Translation Initiation Sites
Source: PLoS Comput Biol. 2016 Dec 6;12(12):e1005198. doi: 10.1371/journal.pcbi.1005198 (PMC5140048; doi:10.1371/journal.pcbi.1005198)
Supplement: S1 File — The table shows accuracy in predicted protein abundance achieved by the RNAonly and RBPplus models as well as the p-value by randomization of protein predictors in the RBPplus model. (XLSX) [file pcbi.1005198.s017.xlsx]

## Sheet: Normal_tissue_panel
HGNC	R2RNAonly	R2RBPplus	p-value
CSDE1	0.0449257	0.126254	0.04
MATR3	-0.0869722	0.239617	0
NUP160	-0.121938	-0.0299536	0.05
TFRC	0.272964	0.321379	0.01
EIF3I	-0.231038	0.149936	0
PREP	0.0846664	0.338039	0.03
CTTN	-0.154797	0.0252789	0
SRRT	0.130337	0.249399	0.05
XRN2	-0.152606	0.349971	0
FUS	-0.201421	0.180739	0
SPTLC1	-0.360095	-0.00791845	0.05
TXNL1	-0.0282428	0.183129	0
PSME1	0.363705	0.43812	0.0425532
HNRNPM	0.015813	0.152844	0
DDX17	0.15415	0.327274	0
PSME2	0.371351	0.488297	0.03
TM9SF1	-0.384258	0.0507161	0
AHCY	0.0636903	0.102988	0.02
USP14	0.0469425	0.259273	0.01
RBBP7	-0.203076	0.0714115	0
SMS	-0.1726	0.158995	0.02
UBL4A	-0.353404	0.00266749	0.02
HNRNPL	-0.0484829	0.298341	0
NAPA	-0.0302329	0.233912	0
GARS	0.079193	0.488273	0.03
SEC61B	-0.152769	0.0398453	0.05
C1QBP	0.155384	0.340843	0
YWHAE	-0.338382	-0.0782773	0.01
SUPT6H	-0.0379276	0.249438	0.02
EIF4G2	-0.308284	0.0160567	0.02
NDUFS8	-0.228891	0.0396033	0.02
PTGES3	0.1358	0.406739	0
EIF2B1	-0.0926705	0.0333113	0.04
CPSF6	0.020484	0.246559	0.03
SRSF3	-0.241686	0.357989	0
NIT2	-0.314648	0.199404	0.04
NCL	-0.156261	0.403457	0
SPR	0.531634	0.614556	0.01
STMN1	-0.0686377	0.282256	0
STX12	-0.425102	-0.157763	0.01
KHDRBS1	0.237547	0.381798	0
TSFM	0.586966	0.67004	0.03
VAMP7	0.140035	0.211397	0
PAICS	-0.0703701	0.120681	0
DUT	-0.0768842	0.0126491	0
PSMA1	-0.0342715	0.0348726	0.04
ARPC1B	0.647159	0.712266	0
UBA1	0.16775	0.439208	0.04
CAP1	0.146785	0.491261	0
RBM8A	-0.107165	-0.00319995	0.02
RPA1	-0.0646661	0.196786	0
STT3A	-0.0646389	-0.0266769	0.04
ANXA1	0.132392	0.242275	0.01
HNRNPA1	-0.243732	0.314091	0
GNS	0.129259	0.24235	0.02
TACO1	0.0889555	0.504241	0
ALDH1B1	0.372891	0.485363	0.02
ACTR2	0.234492	0.437206	0.01
MYOF	0.130231	0.481895	0
HNRNPD	0.00627339	0.428113	0
USO1	-0.0557808	0.202802	0.04
SMARCC2	-0.165174	0.0834639	0.01
DENR	-0.22286	0.0901914	0
EIF4A3	-0.0324007	0.179548	0.01
PARP1	0.141878	0.256008	0.02
EML4	-0.0524501	0.157922	0.02
GBAS	-0.110104	0.204849	0.02
OGT	-0.0135641	0.16443	0.02
NTMT1	-0.697396	-0.00272883	0.02
RSU1	0.0310905	0.0973637	0.01
HNRNPU	-0.134641	0.0722622	0.02
BUB3	0.209103	0.368025	0.04
CBR1	-0.295426	-0.0873096	0.03
CALM3	-0.0332986	0.140531	0
SRSF2	-0.131653	0.264279	0
PEF1	-0.432147	-0.111736	0.04
HPRT1	0.0848596	0.154442	0.05
HSP90B1	-0.156292	0.263168	0
EEF2	-0.141348	0.0467344	0.03
NUDCD2	-0.469423	-0.164819	0.03
HSPA4	0.358247	0.438229	0.03
CYCS	-0.0341041	0.170253	0.04
MARCKSL1	0.129296	0.419091	0
TUFM	-0.0741392	0.123354	0
FAHD1	0.516722	0.760315	0.01
DIABLO	0.0787559	0.238905	0.01
TMED9	-0.0538404	0.0674877	0.01
RAB11B	-0.109551	0.0413231	0.04
PTPN1	-0.246318	0.106811	0.01
VKORC1L1	0.173272	0.206851	0.01
FAM3C	-0.449334	-0.0205682	0
ANXA4	0.676919	0.699878	0.04
GMFB	-0.148382	-0.0285785	0.05
HNRNPAB	-0.23767	0.431811	0
ERO1L	0.542934	0.648986	0.05
ARL2	-0.00680954	0.208812	0

## Sheet: NCI-60_panel
HGNC	R2RNAonly	R2RBPplus	p-value
ABCD3	0.164703	0.195964	0.0315789
HSPA8	-0.00549059	0.458136	0.0315789
PRPF19	0.111192	0.237727	0.0105263
SRP54	0.0247888	0.175036	0.0111111
EWSR1	0.0032263	0.343268	0
LMAN2	0.0165169	0.517899	0.0333333
G3BP1	0.0366425	0.236997	0.0449438
KPNA4	0.115745	0.33541	0
CTBP1	0.0227634	0.309836	0.0114943
HDAC1	0.103237	0.445834	0
SGTA	0.100545	0.323802	0.045977
FXR1	-0.043942	0.0812983	0.0344828
RDX	-0.00687278	0.252125	0.045977
NSDHL	0.0810226	0.419468	0.0229885
GSTO1	0.176876	0.501401	0.0229885
RUVBL1	0.0822831	0.485125	0.0114943
ESYT1	0.0279779	0.215559	0.0344828
HDLBP	0.130469	0.2977	0.0229885
COPS3	-0.0441728	0.321485	0.0344828
HNRNPD	0.0679222	0.358077	0.0116279
HNRNPM	-0.0255779	0.151506	0.0116279
FAF2	0.201906	0.387756	0.0232558
MAT2B	-0.0325105	0.183139	0.0116279
PTBP1	0.0040683	0.680337	0
CBR3	0.128291	0.287638	0.0121951
TFG	0.0926238	0.256298	0.0243902
SNRPA1	-0.0338046	0.155185	0.0487805
RAB35	0.0686838	0.248736	0.0493827
SMU1	0.134185	0.327622	0.0123457
SRRM1	0.0930983	0.205165	0.0123457
NSFL1C	0.218115	0.366055	0.0246914
SCRIB	0.0469846	0.207734	0.0493827
COPE	0.0407324	0.228208	0.037037
RNPEP	0.112489	0.203945	0.037037
KPNA6	0.0543471	0.275581	0.0123457
SRRM2	-0.017909	0.319859	0
CAPRIN1	0.00448191	0.31665	0
MPDU1	0.0809758	0.138796	0.0493827
FUBP1	0.0100772	0.442006	0.0123457
ANKFY1	-0.0107032	0.198128	0.0123457
PLOD1	0.532992	0.600193	0.037037

## Sheet: CPTAC_CRC_panel
HGNC	R2RNAonly	R2RBPplus	p-value
H6PD	-0.0162557	0.260192	0
RCC2	-0.0515426	0.347109	0.02
DNAJC8	-0.030084	0.218878	0.03
EIF3I	-0.0472921	0.314724	0
SF3A3	-0.0172091	0.153571	0.03
PPT1	-0.034235	0.348062	0
SERBP1	-0.050197	0.461898	0.02
NRAS	-0.0343154	0.427425	0.01
PSMD4	-0.0248231	0.129446	0.05
RPS27	-0.0360874	0.209375	0
SRP9	0.00961424	0.249546	0.04
CAD	-0.0576015	0.298846	0.01
GALM	0.0943522	0.241334	0.01
EML4	-0.0163582	0.057974	0.02
RPS27A	-0.0226702	0.41829	0.04
PNPT1	-0.0296484	0.454748	0
HTRA2	-0.0144461	0.24982	0.01
ACTR1B	-0.0119441	0.229221	0.01
ACTR3	-0.0537957	0.19726	0.02
WDR12	-0.024326	0.350791	0.01
GIGYF2	-0.0447782	0.307959	0.01
STK25	-0.0487397	0.137555	0.01
ITPR1	-0.042846	0.0273708	0.02
PRKCD	-0.0420965	0.159105	0.02
RPL24	-0.0399094	0.438586	0.04
MBNL1	0.00539325	0.0825412	0.02
TRA2B	-0.0274133	0.298771	0
PCYT1A	-0.0398493	0.0350445	0.01
G3BP2	-0.0324726	0.245289	0.04
SUB1	-0.043131	0.271569	0
PAIP1	-0.0538967	0.134487	0.01
GZMA	0.0194821	0.188398	0.04
SKIV2L2	-0.0374709	0.342855	0.01
MRPS36	-0.0566615	0.325616	0
NPM1	-0.0301416	0.437824	0
HNRNPAB	0.0401575	0.343419	0.03
RUFY1	-0.0517791	0.146592	0.04
SQSTM1	-0.0551388	0.228349	0
PRPF4B	-0.066248	0.176422	0.04
FLOT1	-0.0148515	0.13231	0.04
CLIC1	0.0607155	0.356889	0.05
HMGA1	-0.013225	0.281897	0.03
AIMP2	-0.0642937	0.244981	0.01
RAC1	-0.037517	0.567628	0
CBX3	-0.0319449	0.170627	0.02
GARS	-0.0265146	0.187224	0
YKT6	-0.0562154	0.249834	0
SLC39A14	-0.0344431	0.0684595	0.04
GSR	0.0116568	0.149598	0.05
VDAC3	-0.0621216	0.431962	0.04
EIF3E	-0.0287422	0.299899	0.04
EIF3H	-0.033872	0.235482	0.01
EEF1D	0.25821	0.385457	0.02
SET	-0.0320942	0.257488	0.02
TIAL1	-0.0430513	0.412163	0
CHID1	-0.0352804	0.115826	0.05
API5	-0.00122347	0.307299	0.02
PRPF19	-0.0479343	0.338359	0.04
GANAB	-0.00595318	0.493818	0.01
ESYT1	0.00158395	0.204077	0.03
NACA	-0.021803	0.307063	0.01
CCT2	0.0268531	0.322998	0.04
TBC1D15	-0.000817787	0.226192	0.03
SLC25A3	-0.0164189	0.251174	0.02
RPL6	-0.0758908	0.475732	0.04
RPLP0	-0.0591987	0.141154	0.04
PUS1	-0.0321214	0.285034	0.03
PNN	-0.0183494	0.304598	0.02
PYGL	-0.0433872	0.249897	0
PSMA3	0.0219849	0.163323	0.03
SRSF5	-0.0718252	0.364302	0
CPSF2	-0.0315455	0.31501	0.01
LGMN	-0.00725657	0.383323	0.05
HSP90AA1	-0.017688	0.55108	0.01
SRP14	-0.0713794	0.13249	0.04
DUT	-0.0711366	0.0947605	0
RPS27L	0.0156753	0.422891	0.05
PTPLAD1	-0.0488197	0.0983559	0
TCEB2	-0.0098209	0.163837	0.04
RPS15A	-0.00297626	0.360353	0.05
ARL6IP1	-0.0678014	0.277907	0.03
APRT	0.0540225	0.301292	0.04
YBX2	-0.0310871	0.437003	0.02
EIF5A	0.0599239	0.445434	0.02
DRG2	-0.0332544	0.163764	0.03
ALDOC	-0.0795187	0.193648	0.03
GIT1	-0.035284	0.268081	0
CCT6B	-0.020737	0.0757604	0.03
RPL23	-0.0575827	0.440186	0.03
KRT10	-0.0517605	0.376536	0.01
UBTF	-0.0554464	0.165556	0.01
EFTUD2	-0.0501651	0.310517	0.05
CBX1	-0.0084157	0.387991	0.03
DDX5	-0.0352709	0.510708	0.02
RPL38	-0.0160735	0.296635	0.02
SERPINB8	-0.0225457	0.341193	0.05
SAFB2	-0.0240727	0.231261	0.04
KHSRP	-0.0266942	0.537764	0.01
SLC44A2	-0.0456117	0.110563	0
PGLS	-0.0660953	0.312546	0.04
UBA52	-0.0376198	0.362494	0.04
AP2S1	-0.0599526	0.346076	0
RPL18	-0.0806864	0.349255	0.03
ALDH16A1	-0.0288609	0.23076	0.04
TRIM28	0.0197338	0.296732	0.05
ABHD12	-0.0276499	0.127967	0.05
RPS21	-0.0357702	0.417267	0
SLC25A1	-0.0200584	0.310441	0.04
EWSR1	-0.0170127	0.288794	0.03
TXN2	-0.00142283	0.378729	0
GTPBP1	-0.0292179	0.109459	0.01
SAMM50	-0.0222159	0.284446	0.02
TMSB4X	-0.0245654	0.574399	0.05
RP2	-0.0228978	0.16158	0.03
OGT	-0.0533363	0.140298	0.03
EMD	-0.0806864	0.118272	0
